# Supplementary material for: Genomic Mosaicism in Fowl Adenovirus 3 Strains
Source: Animals (Basel). 2025 Feb 11;15(4):508. doi: 10.3390/ani15040508 (PMC11851969; doi:10.3390/ani15040508)
Supplement: Supplementary file 1 [file animals-15-00508-s001.zip]

Archive with 1 entries (1 files):
- animals-3414693-supplementary.xlsx
