# Supplementary material for: Genomic Mosaicism in Fowl Adenovirus 3 Strains
Source: Animals (Basel). 2025 Feb 11;15(4):508. doi: 10.3390/ani15040508 (PMC11851969; doi:10.3390/ani15040508)
Supplement: Supplementary file 1 [file animals-15-00508-s001.zip › animals-3414693-supplementary.xlsx]

## Sheet: Munka1
Supplementary material. Background information on FAdV-D strains sequenced in this study.
Strain ID	Year of isolation	Country of origin	Isolated from sample	Production type / age	Symptoms	Coinfections		Read number, total	Read number, used	Mean coverage (X)	Sero-/Genotype	Length of the assembled genome (bp)	GenBank ID
D1183/8/1/09/MY	2009	Malaysia	bursa	broiler / D45	n. a.	n. d.		2216270	516800	1439	FAdV-2/FAdV-11	43432	PP471920
D1204/11/4/09/FR	2009	France	liver	slow-grown broiler / D56	respiratory symptoms, hepatitis	CAV		2203039	401516	1017.9	FAdV-3	43331	PP471921
D1446/4/4/10/MY	2010	Malaysia	cecal tonsil	broiler / D34	increased mortality; ascites; flabby proventriculus	n. d.		1927544	516566	1384.5	FAdV-2/FAdV-11	43466	PP471922
D1488/1/1/10/MY	2010	Malaysia	liver	broiler / D20	increased mortality at D15; summ. mortality: 3%; proventricular and hepatic haemorrhage	n. d.		1891770	523507	1344.1	FAdV-2/FAdV-11	43565	PP471923
D1760/1/6/11/GR	2011	Greece	liver	broiler	retardation in growth	n. d.		1923337	798250	2075.1	FAdV-2/FAdV-11	44032	PP471924
D1778/7/2/11/ID	2011	Indonesia	proventriculus	broiler / D20	haemorrhage	Reov.		1564139	1000849	2645.6	FAdV-2/FAdV-11	44168	PP471925
D1785/2/4/11/ZA	2011	South Africa	liver	broiler embryo	mortality	very virulent IBDV		2269995	205080	451	FAdV-2/FAdV-11	43444	PP471926
D1794/5/4/11/EG	2011	Egypt	cecal tonsil	broiler / D39	n. a.	very virulent IBDV; Reov.		1911681	478970	1174.3	FAdV-2/FAdV-11	43497	PP471927
D1804/1/11/BG	2011	Bulgaria	liver	broiler / D10	mortality 8%; IBH	n. d.		1698391	1000888	2699.2	FAdV-2/FAdV-11	43461	PP471928
D1845/4/12/BG	2012	Bulgaria	liver	broiler / D10	malabsorbtion syndrome; IBH	n. d.		1794964	163397	427.3	FAdV-2/FAdV-11	43460	PP471929
D1915/1/6/12/RU	2012	Russia	liver	broiler / D19	low feed consumption from D14; hepatitis; enteritis; mortality 5-10%	Astrov.; Reov.		2492177	8500	20.3	FAdV-2/FAdV-11	43940	PP471930
D2101/5/1/1/12/MY	2012	Malaysia	cecal tonsil	broiler / D42	increased mortality up to 15%, swollen kidneys;	very virulent IBDV		1676754	285276	732.7	FAdV-2/FAdV-11	44262	PP471932
D2291/2/3/13/LB	2013	Lebanon	cecal tonsil	broiler / D42	respiratory symptoms	IBV GI-23 (Var-02 like)		1373527	790698	2150.8	FAdV-2/FAdV-11	44255	PP471933
D2300/1/3/13/MY	2013	Malaysia	cecal tonsil	broiler / D36	increased mortality	IBV GI-19 (QX-like)		1669295	95590	227.3	FAdV-2/FAdV-11	43304	PP471934
D2326/3/13/CM	2013	Cameroon	intestine	broiler / D42	increased mortality; diarrhoea; respiratory signs	IBV GI-14 (B1648-like)		1533090	691361	1833.7	FAdV-2/FAdV-11	43407	PP471935
D2331/5/1/13/MY	2013	Malaysia	liver	broiler / D35	mortality 10%	very virulent IBDV; IBV GI-19 (QX-like)		1460028	309267	763.2	FAdV-2/FAdV-11	43504	PP471936
D2334/8/2/13/IC	2013	Ivory Coast	cecal tonsil	broiler / D42	mortality 3%; respiratory symptoms	IBV		922586	7186	34.7	FAdV-2/FAdV-11	44254	PP471937
D2342/2/5/13/US	2013	United States	liver	broiler	n. a.	n. a.		1110957	8779	24.6	FAdV-2/FAdV-11	43500	PP471938
D2342/2/8/13/US	2013	United States	liver	broiler	n. a.	n. a.		955408	129991	376.5	FAdV-2/FAdV-11	43315	PP471939
D2345/11/2/13/NG	2013	Nigeria	cecal tonsil	broiler / D32	delay in growth; diarrhoea; bulky liver, enlarged c. tonsil	n.d.		844507	85201	262.9	FAdV-2/FAdV-11	43500	PP471940
D2355/1/13/TR	2013	Türkiye	cecal tonsil	broiler / D40	n. a.	IBV GI-23 (Var-02 like)		1376901	178501	473.3	FAdV-2/FAdV-11	43588	PP471941
D2434/2/3/13/FR	2013	France	cecal tonsil	broiler / D29	IBH	n. d.		929491	743170	2089.2	FAdV-2/FAdV-11	44036	PP471943
D2516/2/2/13/FR	2013	France	liver	broiler / D26	hepatomegaly	variant IBDV		1644087	9954	24.1	FAdV-2/FAdV-11	44379	PP471944
D2586/4/2/14/PH	2014	Philippines	cecal tonsil	broiler / D35	n. a.	IBV GI-7 (TW group I)		1653726	263269	660.1	FAdV-2/FAdV-11	43404	PP471945
D2586/7/6/14/PH	2014	Philippines	cecal tonsil	broiler / D29	n. a.	n. d.		1774413	130208	329.5	FAdV-2/FAdV-11	43514	PP471946
D2628/1/7/14/MA	2014	Morocco	cecal tonsil	broiler / D36	diarrhoea from D21; mortality 5%;splenomegalia	n. d.		973412	4753	13.1	FAdV-2/FAdV-11	43520	PP471947
D2705/4/3/14/AR	2014	Argentina	proventriculus	broiler / D38	increased mortality	unknown bacterial septichemia		1239015	750707	1991.3	FAdV-2/FAdV-11	45138	PP471948
D2831/1/5/14/MY	2014	Malaysia	cecal tonsil	broiler / D38	yellowish liver, hydropericardium	Reov.; E. coli		1884306	125261	283.2	FAdV-2/FAdV-11	43396	PP471949
D2861/2/1/14/RU	2014	Russia	gizzard	broiler / D20	hepatitis-hydropericardium	n. d.		2435247	824480	2231.7	FAdV-2/FAdV-11	44610	PP471950
D2961/3/2/15/MA	2015	Morocco	kidney	broiler / D36	kidney hyperthrophy	IBV GI-21 (Italy-02 like)		2007945	1501882	3873.2	FAdV-2/FAdV-11	43219	PP471951
D3268/1/16/US	2016	United States	liver	broiler / D7	n. a.	n. a.		1108177	674062	1948.7	FAdV-2/FAdV-11	44555	PP471952
D4316/10/18/SE	2018	Sweden	cecal tonsil	n. a.	IBH	n. a.		818731	667628	1996.6	FAdV-2/FAdV-11	43368	PP471953
D4316/11/18/SE	2018	Sweden	liver	n. a.	IBH	n. a.		1507471	180091	488.6	FAdV-2/FAdV-11	43370	PP471954
D4316/12/18/SE	2018	Sweden	liver	n. a.	IBH	n. a.		2016985	30393	76.8	FAdV-2/FAdV-11	43233	PP471955
D4316/14/18/SE	2018	Sweden	liver	n. a.	IBH	n. a.		1488116	293756	765.7	FAdV-2/FAdV-11	43425	PP471956
D4687/1/8/19/MY	2019	Malaysia	cecal tonsil	broiler / D38	increased mortality	IBV		2153336	575532	1579.1	FAdV-2/FAdV-11	43323	PP471957
D4783/3/10/19/MY	2019	Malaysia	cecal tonsil	broiler / D37	n. a.	variant IBDV		1849245	588980	1607.2	FAdV-2/FAdV-11	43460	PP471958
D4794/5/4/19/MA	2019	Morocco	liver	broiler / D40	tracheitis, pneumonia, enteritis	AIV H9		1312329	983050	2875.9	FAdV-2/FAdV-11	43436	PP471959
D2077/1/1/12/LB	2012	Lebanon	cecal tonsil	broiler / D39	high mortality	very virulent IBDV		78632	32573	89	FAdV-2/FAdV-11	44163	PP471931
D2415/3/13/GR	2013	Greece	cecal tonsil	broiler / D45	respiratory syndromes	IBV GI-19 (QX-like)		1146064	673521	1935.5	FAdV-2/FAdV-11	44014	PP471942
D4811/2/19/US	2019	United States	liver	n. a.	n. a.	n. a.		1857949	1041856	3003.5	FAdV-2/FAdV-11	43772	PP471960
D4978/19/19/PH	2019	Philippines	liver	broiler / D32	hepatitis	n. d.		2802166	669305	1662	FAdV-2/FAdV-11	44215	PP471961
D4978/8/19/PH	2019	Philippines	liver	broiler / D32	hepatitis	n. d.		2534080	714723	1795.6	FAdV-2/FAdV-11	44181	PP471962
D5066/2/6/19/PH	2019	Philippines	bursa	broiler / D21	increased mortality; IBH	n. d.		2348363	873067	2333.8	FAdV-2/FAdV-11	43908	PP471963
n.a., not avaialble
n.d., not detected
